# Supplementary material for: GPA33-Targeted Trimeric Immunotoxin Exhibits Enhanced Antitumor Activity in Human Colorectal Cancer Xenografts
Source: Int J Mol Sci. 2026 Jan 12;27(2):764. doi: 10.3390/ijms27020764 (PMC12841415; doi:10.3390/ijms27020764)
Supplement: Supplementary file 1 [file ijms-27-00764-s001.zip]

Archive with 1 entries (1 files):
- ijms-4069247-supplementary.pdf
